# Supplementary material for: Hybrid Molecules of Azithromycin with Chloramphenicol and Metronidazole: Synthesis and Study of Antibacterial Properties
Source: Pharmaceuticals (Basel). 2024 Jan 31;17(2):187. doi: 10.3390/ph17020187 (PMC10892836; doi:10.3390/ph17020187)
Supplement: Supplementary file 1 [file pharmaceuticals-17-00187-s001.zip]

Archive with 1 entries (1 files):
- pharmaceuticals-2807946-supplementary.pdf
